# Supplementary material for: Chest Exercises: Movement and Loading of Shoulder, Elbow and Wrist Joints
Source: Sports (Basel). 2022 Jan 31;10(2):19. doi: 10.3390/sports10020019 (PMC8877248; doi:10.3390/sports10020019)
Supplement: Supplementary file 1 [file sports-10-00019-s001.zip]

Archive with 1 entries (1 files):
- sports-1544701 - Supplementary Material (Updated).pdf
